# Supplementary material for: The Immune Landscape of Colorectal Cancer
Source: Cancers (Basel). 2021 Nov 4;13(21):5545. doi: 10.3390/cancers13215545 (PMC8583221; doi:10.3390/cancers13215545)
Supplement: Supplementary file 1 [file cancers-13-05545-s001.zip]

Archive with 13 entries (13 files):
- Figure S1.pdf
- Figure S2.pdf
- Figure S3.pdf
- Figure S4.pdf
- Figure S5.pdf
- Table S1.pdf
- Table S2.pdf
- Table S3.pdf
- Table S4.pdf
- Table S5.pdf
- Table S6.pdf
- Table S7.pdf
- Table S8.pdf
